# Supplementary material for: K-mer Content Changes with Node Degree in Promoter–Enhancer Network of Mouse ES Cells
Source: Int J Mol Sci. 2021 Jul 28;22(15):8067. doi: 10.3390/ijms22158067 (PMC8347099; doi:10.3390/ijms22158067)
Supplement: Supplementary file 1 [file ijms-22-08067-s001.zip]

Archive with 9 entries (8 files):
- ijms-1259806_rev1 Supplementary Materials/
- ijms-1259806_rev1 Supplementary Materials/Table S1.xls
- ijms-1259806_rev1 Supplementary Materials/Legends to figures S1-S6.pdf
- ijms-1259806_rev1 Supplementary Materials/Figure_S1.pdf
- ijms-1259806_rev1 Supplementary Materials/Figure_S2.pdf
- ijms-1259806_rev1 Supplementary Materials/Figure_S3.pdf
- ijms-1259806_rev1 Supplementary Materials/Figure_S4.pdf
- ijms-1259806_rev1 Supplementary Materials/Figure_S5.pdf
- ijms-1259806_rev1 Supplementary Materials/Figure_S6.pdf
