# Supplementary material for: K-mer Content Changes with Node Degree in Promoter–Enhancer Network of Mouse ES Cells
Source: Int J Mol Sci. 2021 Jul 28;22(15):8067. doi: 10.3390/ijms22158067 (PMC8347099; doi:10.3390/ijms22158067)
Supplement: Supplementary file 1 [file ijms-22-08067-s001.zip › ijms-1259806_rev1 Supplementary Materials/Table S1.xls]

## Sheet: Sheet1
	Promoters	Enhancers
TTTT	5.85552	10.0362
AAAA	5.68825	9.75188
TGTG	5.63776	8.07781
CACA	5.4691	7.95427
CTCT	6.90512	7.66709
AGAG	6.91186	7.61075
CTGG	8.29105	7.45249
CCAG	8.14789	7.38468
CCTG	8.11604	7.31883
CAGG	8.07124	7.26739
TCTG	6.30414	7.2409
CAGA	6.21875	7.15973
TTCT	5.43875	7.0808
AGAA	5.33514	6.99592
CTGT	5.43024	6.6346
ACAG	5.33672	6.56458
TCCT	6.53124	6.52695
AGGA	6.53711	6.47097
CTTT	4.94945	6.43879
TCTT	4.77737	6.39625
TCTC	5.85126	6.38045
GAGA	5.88879	6.34837
AAGA	4.68396	6.31379
AAAG	4.84466	6.30514
TGGG	7.33119	6.17311
GTGT	4.33678	6.17159
GCTG	7.57527	6.13427
CAGC	7.49126	6.08592
CCCA	7.18915	6.08552
ACAC	4.19848	6.06253
TGAG	5.31223	6.05692
CTCA	5.30014	6.01738
TCAG	5.21929	5.94277
CTGA	5.22562	5.93733
GAGG	7.87104	5.93303
CCTC	7.86664	5.9194
TTTG	4.10858	5.91763
TGCT	5.15559	5.82886
TTTC	4.62662	5.824
CAAA	4.00691	5.78256
AGCA	5.09444	5.76509
GGAG	8.29091	5.75638
CTCC	8.25625	5.73514
GAAA	4.4704	5.71055
CTGC	7.25251	5.66502
GCAG	7.23649	5.64728
ATTT	3.21781	5.63177
AAAT	3.17413	5.56264
CCCT	7.15998	5.54701
AGGG	7.11949	5.53884
CTTC	5.7112	5.50996
GAAG	5.72519	5.50527
TGTT	3.56566	5.49335
CCTT	5.38993	5.4707
TTTA	3.02451	5.46417
GCCT	6.39358	5.43072
AAGG	5.38318	5.4112
TTCC	5.64661	5.40688
AGGC	6.34518	5.40213
TAAA	2.996	5.3933
AGCT	5.34048	5.37217
AACA	3.43781	5.36027
GGAA	5.61852	5.34967
GGCT	6.61277	5.33949
AGCC	6.53623	5.30407
TGGA	5.06435	5.29319
TCCA	4.97048	5.26328
GGGA	7.08477	5.18669
TCCC	7.07794	5.16312
GTTT	3.593	5.13574
TTGT	3.34788	5.1292
CAGT	4.1599	5.02669
AAAC	3.45813	5.01781
ACTG	4.20502	4.99578
ACAA	3.26828	4.99317
GTGG	5.82094	4.99157
CCAC	5.72767	4.95459
TGAA	3.53493	4.94333
CTTG	4.46257	4.93992
TTCA	3.54697	4.939
AGTG	4.20762	4.93583
TGGC	5.59537	4.91212
CACT	4.21156	4.90795
CATG	3.33634	4.90667
GCCA	5.54853	4.86776
CAAG	4.42733	4.86722
TGGT	3.95448	4.82165
ACCA	3.91437	4.77116
TGCC	5.10783	4.76336
GGCA	5.1007	4.73632
ATGT	2.62549	4.68896
GGGG	8.71095	4.65077
TTAA	2.59315	4.64799
CCCC	8.73121	4.6472
ACAT	2.60474	4.64289
TGTC	3.97824	4.61232
GGTG	5.65094	4.56149
GACA	3.97901	4.55576
TGCA	4.09081	4.5549
GTCT	4.07317	4.54336
CACC	5.59371	4.50582
AGAC	4.03297	4.49467
AGTT	3.25649	4.44524
ATCT	3.13403	4.44176
TGTA	2.55369	4.44161
AGAT	3.12203	4.43094
TTGG	4.24738	4.42107
AACT	3.18087	4.39453
TACA	2.52231	4.39255
AGGT	4.33274	4.35112
ACCT	4.26799	4.34059
ATGG	3.58639	4.33552
CCAA	4.183	4.33114
CCAT	3.5638	4.31743
ACTT	3.28577	4.24539
AAGT	3.28091	4.22927
GCTT	4.15186	4.22627
AAGC	4.12472	4.15719
GAGC	5.86772	4.15045
CATT	2.80552	4.14687
GCTC	5.91633	4.14616
AATG	2.77977	4.11568
GTGA	3.79335	4.10955
TCAC	3.82512	4.07474
TTGA	2.79655	4.05961
TATT	2.12332	4.04566
TTAT	2.06084	4.04529
GAGT	3.70623	3.98475
ATAA	2.02055	3.9774
TCAA	2.72686	3.96699
AATA	2.08518	3.96616
ACTC	3.67695	3.96441
TCAT	2.65249	3.94856
ATGA	2.62664	3.92896
GGCC	7.21211	3.88072
AATT	2.2896	3.87906
GATG	3.43418	3.85982
CATC	3.39732	3.84669
GGGT	5.01426	3.84531
ACCC	4.94911	3.80312
GGGC	7.76067	3.78829
GCCC	7.69023	3.77373
ATAT	1.69374	3.7715
TCTA	2.61579	3.71501
TAGA	2.6118	3.71035
GGTT	3.33919	3.65969
TATA	1.59257	3.65014
AACC	3.3169	3.6023
GTCA	3.22337	3.55272
TGAC	3.21457	3.54639
GTGC	3.94085	3.53663
GACT	3.4894	3.52892
AGTC	3.4497	3.51295
GCAC	3.90661	3.49112
TGAT	2.38038	3.48798
CTTA	2.47992	3.45078
GTTC	3.2223	3.44176
TATG	1.87884	3.44092
GGAT	3.20671	3.43854
TAAG	2.47691	3.43378
GAAC	3.18854	3.42393
ATCA	2.35137	3.42384
ATCC	3.16768	3.41783
CATA	1.8755	3.39617
CTAG	3.18072	3.38982
GCAT	2.59634	3.38572
ATGC	2.59216	3.36932
TTGC	3.1448	3.35936
ATTC	2.43417	3.30679
GCAA	3.1103	3.30214
GAAT	2.45342	3.29991
ATTA	1.70605	3.2347
TAAT	1.69942	3.23426
GGAC	4.53372	3.22763
GTCC	4.49685	3.22048
GTTG	2.87401	3.20709
TTAG	2.30322	3.19029
TAGG	3.00784	3.1522
CTAA	2.30246	3.13711
CCTA	2.97874	3.13632
CAAC	2.82003	3.12475
AGTA	2.1217	3.05455
TACT	2.1456	3.04244
GGTC	4.0252	3.02228
GACC	3.9686	3.02121
GATT	2.23376	3.00668
CTAT	1.8816	2.97802
ATAG	1.87747	2.95963
AATC	2.20921	2.95398
GTAG	2.61249	2.93678
CTAC	2.56377	2.9107
TAGC	2.46887	2.90637
ATTG	2.09365	2.90491
GCTA	2.47487	2.89677
CAAT	2.03684	2.81889
TTAC	1.94633	2.77652
GTAA	1.93643	2.77027
TAGT	1.88577	2.70689
GTAT	1.522	2.69736
ACTA	1.85821	2.66765
ATAC	1.5153	2.66376
GATC	2.41067	2.62205
GTTA	1.69482	2.50993
TACC	2.3023	2.48847
GGTA	2.3458	2.4854
TAAC	1.68	2.47255
GATA	1.55054	2.35968
TATC	1.5614	2.35536
GTAC	1.71695	2.04852
CGTG	2.39665	1.23465
CACG	2.38669	1.21376
CGGG	5.40938	1.10941
CCCG	5.37211	1.10759
CCGG	5.06829	1.00222
CGAG	2.82002	0.99204
CTCG	2.84706	0.989859
GGCG	5.45536	0.957643
CGCC	5.44048	0.942223
CGCT	3.01023	0.862317
AGCG	2.98244	0.85908
ACGT	1.29361	0.851175
GCGG	5.78924	0.838172
CCGC	5.77049	0.83513
TCCG	2.98446	0.826892
CCGT	1.87335	0.826739
CGGA	2.9646	0.821002
ACGG	1.86872	0.819863
GCCG	4.66612	0.817709
CGGC	4.68121	0.811875
TCGG	2.3876	0.792593
CCGA	2.36388	0.790287
TGCG	2.57583	0.783202
CGCA	2.56523	0.769727
GCGC	4.95508	0.753098
GCGT	2.0322	0.741331
ACGC	2.02641	0.721216
CGGT	2.05981	0.710352
ACCG	2.05123	0.702462
CGTT	1.22322	0.695196
AACG	1.21149	0.682568
TCGA	1.09459	0.668051
TTCG	1.36548	0.654993
CGTC	1.93066	0.654687
CGAA	1.34747	0.650672
GACG	1.91246	0.646005
TCGT	1.1198	0.636002
ACGA	1.09631	0.626334
GCGA	2.09974	0.531549
TCGC	2.1261	0.529507
ATCG	0.925077	0.495624
CGAT	0.918251	0.490942
GTCG	1.59013	0.485719
CGAC	1.56893	0.482663
TACG	0.773019	0.476286
CGTA	0.767505	0.471271
CGCG	3.86293	0.264781
